# Supplementary material for: Genetic variation and expression changes associated with molybdate resistance from a glutathione producing wine strain of Saccharomyces cerevisiae
Source: PLoS One. 2017 Jul 6;12(7):e0180814. doi: 10.1371/journal.pone.0180814 (PMC5500363; doi:10.1371/journal.pone.0180814)
Supplement: S1 File — (TXT) [file pone.0180814.s002.txt]

#$/usr/bin/perl -w

# This script outputs heterozygous sites 
# along with the number of supporting reads 
# from a vcf file with a single sample.
# 
# Input: vcf format file with one sample
# Output: 
#   Chromosome
#   position
#   read coverage
#   # reads supporting reference allele
#   # reads supporting alternative allele
#   call 
# 
# Usage: perl extract_heterozygous_sites.pl input.vcf


# Read input file or die
$file = $ARGV[0];
$ofile = $file;
$ofile =~ s/vcf/ac.vcf/;
if (length($file)>0){
	open(IN,"$file") or die "Can't open\n";
	open(OUT,">$ofile") or die "Can't open\n";
} else {
    print "No input file\nUsage: perl extract_heterozygous_sites.pl input.vcf\n";
    die;}

# Read header
do {
	$line = <IN>;
} until $line =~ m/CHROM/;
chomp($line);
@line = split(/\t/,$line);
$line[0] =~ s/#//;

print OUT "Chromosome.position,read coverage,ref reads,alt reads,call\n";

# Read vcf
while ($line = <IN>){
	chomp($line);
	@line = split(/\t/,$line);
	if ($line[4] !~ m/,/){
	    @geno = split(/:/,$line[9]);
        if ($geno[0] =~ m/0\/1|1\/0/){
            print OUT "$line[0].$line[1],$geno[2],$geno[4],$geno[6],heterozygous\n";}
        elsif ($geno[0] =~ m/1\/1|0\/0/){
            print OUT "$line[0].$line[1],$geno[2],$geno[4],$geno[6],homozygous\n";} 
        else {
            next();}
	}
}
close(IN);
close(OUT);
